# Supplementary material for: Omalizumab-Associated Post-Injection Urticaria Exacerbation and Urticaria-Related Adverse Reactions During Treatment for Chronic Urticaria: A Scoping Review
Source: Life (Basel). 2026 Jul 6;16(7):1124. doi: 10.3390/life16071124 (PMC13413090; doi:10.3390/life16071124)
Supplement: Supplementary file 1 [file life-16-01124-s001.zip]

Archive with 1 entries (1 files):
- life-4389978-supplementary.pdf
